# Supplementary material for: Impact of exploration behavior, aptitude for pellet consumption, and the predation practice on the performance in consecutive live prey foraging tests in a piscivorous species
Source: Anim Cogn. 2023 Jan 28;26(3):973–84. doi: 10.1007/s10071-023-01747-4 (PMC10066078; doi:10.1007/s10071-023-01747-4)
Supplement: Supplementary file 1 — Supplementary file1 (XLSX 22 KB) [file 10071_2023_1747_MOESM1_ESM.xlsx]

## Sheet: Information
Electronic supplementary material for:
Impact of exploration behavior, aptitude for pellet consumption, and the predation experience on the performance in consecutive live prey foraging tests in a piscivorous species
Tamás Molnár, Béla Urbányi, Ildikó Benedek
in Animal Cognition

## Sheet: Size
Individual	Standard length mm
PF1	91
PF2	93
PF3	93
PF4	90
PF5	95
PF6	90
PF7	92
PF8	91
PF9	84
PF10	86
PF11	87
PF12	89
PF13	88
PF14	90
PF15	87
PF16	91
PF17	94
PF18	90
PNF1	88
PNF2	84
PNF3	86
PNF4	85
PNF5	95
PNF6	91
PNF7	92
PNF8	94
PNF9	95
PNF10	88
PNF11	93
PNF12	90
PNF13	94
PNF14	93
PNF15	90
PNF16	84
PNF17	89
PNF18	90

## Sheet: Novel object test
	Novel object test
Individual	D minimum (mm)	T minimum (sec)	Frequency
PF1	30	30	0
PF2	13	8	1
PF3	5	4	3
PF4	30	30	0
PF5	30	8	0
PF6	30	30	0
PF7	18	5	1
PF8	10	14	2
PF9	5	6	10
PF10	5	3	6
PF11	14	7	2
PF12	14	4	3
PF13	10	11	3
PF14	11	7	3
PF15	6	15	1
PF16	10	3	4
PF17	15	7	1
PF18	15	7	1
PNF1	12	8	3
PNF2	20	6	1
PNF3	3	8	3
PNF4	6	10	3
PNF5	9	11	1
PNF6	12	10	6
PNF7	5	5	11
PNF8	30	30	0
PNF9	6	7	4
PNF10	30	30	0
PNF11	7	6	9
PNF12	10	9	7
PNF13	11	9	1
PNF14	11	8	7
PNF15	18	8	5
PNF16	17	7	13
PNF17	8	9	11
PNF18	15	8	1

## Sheet: Live prey foraging test
		Live prey foraging test
Individual	test	T detection (sec)	T first attack (sec)	T predation (sec)	predation type
PF1	1	383	3600	3600	0
PF1	2	545	2753	3600	0
PF1	3	63	1051	3600	0
PF1	4	333	3600	3600	0
PF1	5	1511	3600	3600	0
PF2	1	802	817	3600	0
PF2	2	28	63	3600	0
PF2	3	525	3600	3600	0
PF2	4	330	3600	3600	0
PF2	5	301	343	3600	0
PF3	1	31	369	1303	tail
PF3	2	6	3600	3600	0
PF3	3	101	2324	3600	0
PF3	4	72	1100	3600	0
PF3	5	249	1640	3600	0
PF4	1	3600	3600	3600	0
PF4	2	196	209	3600	0
PF4	3	28	1220	3600	0
PF4	4	134	3600	3600	0
PF4	5	238	620	3600	0
PF5	1	221	3600	3600	0
PF5	2	108	1775	3600	0
PF5	3	329	3600	3600	0
PF5	4	65	2624	3600	0
PF5	5	157	3600	3600	0
PF6	1	713	3600	3600	0
PF6	2	739	3600	3600	0
PF6	3	217	3600	3600	0
PF6	4	1141	2143	2479	tail
PF6	5	7	9	9	tail
PF7	1	3338	3600	3600	0
PF7	2	939	3600	3600	0
PF7	3	1706	1714	3600	0
PF7	4	210	580	580	tail
PF7	5	123	135	3600	0
PF8	1	1788	1793	3600	0
PF8	2	3600	3600	3600	0
PF8	3	3600	3600	3600	0
PF8	4	3600	3600	3600	0
PF8	5	779	3600	3600	0
PF9	1	3600	3600	3600	0
PF9	2	3600	3600	3600	0
PF9	3	3600	3600	3600	0
PF9	4	753	1663	3600	0
PF9	5	13	102	3600	0
PF10	1	3600	3600	3600	0
PF10	2	506	2641	3600	0
PF10	3	2830	3600	3600	0
PF10	4	322	3600	3600	0
PF10	5	1560	1743	3600	0
PF11	1	97	381	672	body
PF11	2	123	158	158	body
PF11	3	67	68	208	body
PF11	4	17	18	18	head
PF11	5	14	15	15	body
PF12	1	223	657	2003	tail
PF12	2	41	41	1591	tail
PF12	3	14	32	32	tail
PF12	4	39	41	41	tail
PF12	5	170	225	285	tail
PF13	1	25	280	392	tail
PF13	2	479	3600	3600	0
PF13	3	246	2821	3600	0
PF13	4	224	3600	3600	0
PF13	5	3600	3600	3600	0
PF14	1	31	240	1569	tail
PF14	2	14	32	3600	0
PF14	3	12	380	3600	0
PF14	4	17	3600	3600	0
PF14	5	18	380	3600	0
PF15	1	555	3600	3600	0
PF15	2	893	1404	3600	0
PF15	3	382	421	3600	0
PF15	4	933	935	3600	0
PF15	5	118	585	2026	tail
PF16	1	3600	3600	3600	0
PF16	2	2640	3600	3600	0
PF16	3	292	2609	3600	0
PF16	4	73	1067	3600	0
PF16	5	172	1111	3600	0
PF17	1	10	53	3600	0
PF17	2	35	736	1182	tail
PF17	3	124	158	931	tail
PF17	4	96	706	3600	0
PF17	5	14	16	3600	0
PF18	1	213	3600	3600	0
PF18	2	188	1856	3600	0
PF18	3	139	2641	3600	0
PF18	4	61	158	349	tail
PF18	5	28	130	3600	0
PNF1	1	28	2032	3600	0
PNF1	2	39	2694	3600	0
PNF1	3	35	662	1133	tail
PNF1	4	40	140	218	tail
PNF1	5	8	10	23	tail
PNF2	1	3600	3600	3600	0
PNF2	2	336	3600	3600	0
PNF2	3	949	1504	3600	0
PNF2	4	45	2745	3600	0
PNF2	5	11	26	26	tail
PNF3	1	645	3600	3600	0
PNF3	2	552	1498	3600	0
PNF3	3	13	55	3600	0
PNF3	4	19	174	3600	0
PNF3	5	75	229	3600	0
PNF4	1	3600	3600	3600	0
PNF4	2	3600	3600	3600	0
PNF4	3	406	2765	3600	0
PNF4	4	371	1153	3600	0
PNF4	5	910	1025	3600	0
PNF5	1	3316	3318	3600	0
PNF5	2	397	1151	3600	0
PNF5	3	252	271	3600	0
PNF5	4	634	1254	3600	0
PNF5	5	292	408	3600	0
PNF6	1	163	1858	1858	tail
PNF6	2	60	3600	3600	0
PNF6	3	36	3600	3600	0
PNF6	4	50	881	3600	0
PNF6	5	1765	1766	3600	0
PNF7	1	2619	3600	3600	0
PNF7	2	61	634	745	tail
PNF7	3	109	3600	3600	0
PNF7	4	41	1263	1263	tail
PNF7	5	58	3347	3600	0
PNF8	1	216	3600	3600	0
PNF8	2	3600	3600	3600	0
PNF8	3	50	538	3600	0
PNF8	4	961	1471	3600	0
PNF8	5	11	72	1054	tail
PNF9	1	116	120	3600	0
PNF9	2	25	3600	3600	0
PNF9	3	1589	3600	3600	0
PNF9	4	578	951	3600	0
PNF9	5	244	505	3600	0
PNF10	1	352	1527	1527	tail
PNF10	2	6	8	3600	0
PNF10	3	7	10	10	tail
PNF10	4	7	9	69	tail
PNF10	5	9	10	97	tail
PNF11	1	20	3600	3600	0
PNF11	2	827	2585	3600	0
PNF11	3	146	382	3600	0
PNF11	4	496	504	3600	0
PNF11	5	17	327	335	tail
PNF12	1	146	3600	3600	0
PNF12	2	3600	3600	3600	0
PNF12	3	1011	3600	3600	0
PNF12	4	1029	3600	3600	0
PNF12	5	3600	3600	3600	0
PNF13	1	271	1034	3600	0
PNF13	2	20	35	346	tail
PNF13	3	16	28	28	tail
PNF13	4	10	45	45	tail
PNF13	5	36	446	3600	0
PNF14	1	431	3600	3600	0
PNF14	2	3221	3600	3600	0
PNF14	3	5	51	51	head
PNF14	4	115	209	229	head
PNF14	5	279	329	552	tail
PNF15	1	230	3600	3600	0
PNF15	2	2124	3600	3600	0
PNF15	3	80	81	2731	tail
PNF15	4	894	1044	1044	tail
PNF15	5	16	17	17	tail
PNF16	1	48	87	3600	0
PNF16	2	113	219	3600	0
PNF16	3	47	687	3600	0
PNF16	4	198	1572	3600	0
PNF16	5	162	2830	3600	0
PNF17	1	109	129	212	tail
PNF17	2	46	207	357	tail
PNF17	3	14	17	61	tail
PNF17	4	45	63	63	tail
PNF17	5	9	25	25	tail
PNF18	1	697	3600	3600	0
PNF18	2	644	780	3600	0
PNF18	3	41	44	3600	0
PNF18	4	70	706	3600	0
PNF18	5	169	184	3600	0
